# Supplementary material for: Fecal microbiota transplantation for irritable bowel syndrome: a systematic review and meta-analysis of randomized controlled trials
Source: Front Immunol. 2023 May 18;14:1136343. doi: 10.3389/fimmu.2023.1136343 (PMC10234428; doi:10.3389/fimmu.2023.1136343)
Supplement: Supplementary Figure 1 — Clinical response rate at different times between FMT and placebo groups [file DataSheet_1.zip]

Archive with 22 entries (21 files):
- Supplementary materials/
- Supplementary materials/Supplementary figure 1.pdf
- Supplementary materials/Supplementary figure 2.pdf
- Supplementary materials/Supplementary figure 3.pdf
- Supplementary materials/Supplementary figure 4.pdf
- Supplementary materials/Supplementary figure 5.pdf
- Supplementary materials/Supplementary table 1-The full search syntaxes for databases.docx
- Supplementary materials/Supplementary table 1.pdf
- Supplementary materials/Supplementary table 2-The main outcomes and design of included studies.docx
- Supplementary materials/Supplementary table 2.pdf
- Supplementary materials/Supplementary table 3-The definition of clinical response rate in different studies.docx
- Supplementary materials/Supplementary table 3.pdf
- Supplementary materials/Supplementary table 4-The summary of findings and the GRADE evidence profile for other outcomes at different time points.docx
- Supplementary materials/Supplementary table 4.pdf
- Supplementary materials/Supplementary table 5-.docx
- Supplementary materials/Supplementary table 5-RCTs about FMT for IBS that have been registered in the clinicaltrials.gov and ICTRP.docx
- Supplementary materials/Supplementary table 5-RCTs about FMT for IBS that have been registered in the clinicaltrials.gov and ICTRP.xlsx
- Supplementary materials/Supplementary table 5.pdf
- Supplementary materials/Supplementary table 6-.docx
- Supplementary materials/Supplementary table 6-The characteristics and changes of microbiome profiles in the included RCTs after FMT for patients with IBS.xlsx
- Supplementary materials/Supplementary table 6. The characteristics and changes of microbiome profiles in the included RCTs after FMT for patients with IBS.docx
- Supplementary materials/Supplementary table 6.pdf
